# Supplementary material for: Patient and Healthcare Provider Barriers in the LDCT Lung Cancer Screening Continuum
Source: Diagnostics (Basel). 2026 Apr 4;16(7):1092. doi: 10.3390/diagnostics16071092 (PMC13073977; doi:10.3390/diagnostics16071092)
Supplement: Supplementary file 1 [file diagnostics-16-01092-s001.zip]

Archive with 1 entries (1 files):
- diagnostics-4179475-supplementary.pdf
